# Supplementary material for: Stunned Myocardium as a Sequela of Acute Severe Anemia: An Adult Simulation Case for Anesthesiology Residents
Source: MedEdPORTAL. 2024 Sep 6;20:11432. doi: 10.15766/mep_2374-8265.11432 (PMC11377552; doi:10.15766/mep_2374-8265.11432)
Supplement: Supplementary file 1 — Stunned Myocardium Simulation Case.docxInfo for Patient.docxInfo for Anesthesiologist.docxInfo for Surgeon.docxIntraop POC Results.docxIntraop Cardiac US.docxCritical Actions Checklist.docxDebriefing Materials.docx [file mep_2374-8265.11432-s001.zip]

Archive with 9 entries (9 files):
- C. Info for Anesthesiologist.docx
- D. Info for Surgeon.docx
- E. Intraop POC Results.docx
- F. Intraop Cardiac US.docx
- G. Critical Actions Checklist.docx
- H. Debriefing Materials.docx
- B. Info for Patient.docx
- A. Stunned Myocardium Simulation Case.docx
- _Educational Summary Report_11432.pdf
